# Supplementary material for: Prognostic Value of Measurable Residual Disease in Patients with AML Undergoing HSCT: A Multicenter Study
Source: Cancers (Basel). 2023 Mar 5;15(5):1609. doi: 10.3390/cancers15051609 (PMC10000405; doi:10.3390/cancers15051609)
Supplement: Supplementary file 1 [file cancers-15-01609-s001.zip]

Archive with 3 entries (3 files):
- cancers-2135329-supplementary tables.pdf
- Supplementary Figure S1.pdf
- Supplementary figure S2_OS.pdf
